# Supplementary material for: Functional Characterization and Whole-Genome Analysis of an Aflatoxin-Degrading Rhodococcus pyridinivorans Strain
Source: Biology (Basel). 2022 May 19;11(5):774. doi: 10.3390/biology11050774 (PMC9138218; doi:10.3390/biology11050774)
Supplement: Supplementary file 1 [file biology-11-00774-s001.zip]

Archive with 5 entries (5 files):
- FigureS1.tif
- FigureS3.tif
- TableS1.xlsx
- TableS2.xlsx
- FigureS2.tif
