# Supplementary material for: Functional Characterization and Whole-Genome Analysis of an Aflatoxin-Degrading Rhodococcus pyridinivorans Strain
Source: Biology (Basel). 2022 May 19;11(5):774. doi: 10.3390/biology11050774 (PMC9138218; doi:10.3390/biology11050774)
Supplement: Supplementary file 1 [file biology-11-00774-s001.zip › TableS1.xlsx]

## Sheet: Sheet1
Strain	AFB1 degradation efficiency（ELISA）	AFB1 degradation efficiency（HPLC）	SOS-chromotest	Reference
R. pyridinivorans 4-4	-	0.9	-	This study
R. pyridinivorans JCM_10940	-	-	0.99	Risa et al., 2018
R. biphenylivorans KCTC_29673	-	-	0.89	Risa et al., 2018
R. pyridinivorans AK37	0.98	0.98	-	Alberts et al., 2006
R. rhodochrous JCM_3202	-	-	0.66	Risa et al., 2018
R. coprophilus JCM_3200	-	-	0.37	Risa et al., 2018
R. zopfi JCM_9919	-	-	0.44	Risa et al., 2018
R. phenolicus JCM_14914	-	-	0.8	Risa et al., 2018
R. ruber JCM_3205	-	-	0.34	Risa et al., 2018
R. aetherivorans JCM_14343	-	-	0.35	Risa et al., 2018
R. agglutinans KCTC_39118	-	-	0.89	Risa et al., 2018
R. tukisamuensis JCM_11308	-	-	0.95	Risa et al., 2018
R. maanshanensis JCM_11374	-	-	0.56	Risa et al., 2018
R. kunmingensis JCM_15626	-	-	0	Risa et al., 2018
R. corynebacterioides NBRC_14404（JCM3376）	-	-	1	Risa et al., 2018
R. kroppenstedtii DSM_44908（JCM 13011）	-	-	0.99	Risa et al., 2018
R. fascians JCM_10002	-	-	0.79	Risa et al., 2018
R. kyotonensis JCM_23211	-	-	0.92	Risa et al., 2018
R. yunnanensis JCM_13366	-	-	0.95	Risa et al., 2018
R. rhodnii JCM_3203	-	-	0.97	Risa et al., 2018
R. triatomae JCM_13396	-	-	0.45	Risa et al., 2018
R. jostii JCM_11615	-	-	0.17	Risa et al., 2018
R. koreensis JCM_10743	-	-	0.66	Risa et al., 2018
R. wratislaviensis JCM_9689	-	-	0.82	Risa et al., 2018
R. imtechensis JCM_13270	-	-	0.94	Risa et al., 2018
R. opacus JCM_9703	-	-	0.48	Risa et al., 2018
R. globerulus JCM_7472	-	-	0.99	Risa et al., 2018
R. erythropolis JCM_3201	-	-	0.95	Risa et al., 2018
R. erythropolis DSM_4306	0.99	1	-	Alberts et al., 2006
R. qingshengii JCM_15477（DSM 45222）	-	-	0.98	Risa et al., 2018
R. enclensis DSM_45688	-	-	0.98	Risa et al., 2018
R. baikonurensis DSM_44587	-	-	0.99	Risa et al., 2018
